# Supplementary material for: The Potential Mechanism of Bufadienolide-Like Chemicals on Breast Cancer via Bioinformatics Analysis
Source: Cancers (Basel). 2019 Jan 14;11(1):91. doi: 10.3390/cancers11010091 (PMC6357202; doi:10.3390/cancers11010091)
Supplement: Supplementary file 1 [file cancers-11-00091-s001.zip]

Archive with 3 entries (3 files):
- Figure S1 Other differentially expressed networks regulated by bufadienolides-like chemicals.pdf
- Table S1. The  DEGs disturbed by bufadienolides-like chemicals.csv
- Table S2. The  different gene sets disturbed by bufadienolides-like chemicals.csv
