# Supplementary material for: The Potential Mechanism of Bufadienolide-Like Chemicals on Breast Cancer via Bioinformatics Analysis
Source: Cancers (Basel). 2019 Jan 14;11(1):91. doi: 10.3390/cancers11010091 (PMC6357202; doi:10.3390/cancers11010091)
Supplement: Supplementary file 1 [file cancers-11-00091-s001.zip › Table S1. The DEGs disturbed by bufadienolides-like chemicals.csv]

Gene Symbol	ENTREZ_GENE_ID	logFC	AveExpr	t	P.Value	adj.P.Val	B	Summary	Description	group
IFI27	3429	3.453574853	11.21046523	18.73205797	7.77E-14	8.67E-10	20.93374558		interferon, alpha-inducible protein 27	upregulated
IFIT1	3434	3.125758975	6.762897025	4.641888547	0.000171498	0.004099063	0.722675098	This gene encodes a protein containing tetratricopeptide repeats that was originally identified as induced upon treatment with interferon. The encoded protein may inhibit viral replication and translational initiation. This gene is located in a cluster on chromosome 10 with five other closely related genes. There is a pseudogene for this gene on chromosome 13. Alternatively spliced transcript var…	interferon-induced protein with tetratricopeptide repeats 1	upregulated
TMEM259	91304	-2.961599784	2.938603759	-4.505726039	0.000234021	0.005142016	0.417511646		transmembrane protein 259	downregulated
IFI6	2537	2.869887344	10.46622213	15.9568372	1.43E-12	7.98E-09	18.46135042	This gene was first identified as one of the many genes induced by interferon. The encoded protein may play a critical role in the regulation of apoptosis. A minisatellite that consists of 26 repeats of a 12 nucleotide repeating element resembling the mammalian splice donor consensus sequence begins near the end of the second exon. Alternatively spliced transcript variants that encode different i…	interferon, alpha-inducible protein 6	upregulated
DOCK6	57572	2.739713809	3.528434516	4.875508466	0.000100891	0.002836636	1.244330834	This gene encodes a member of the dedicator of cytokinesis (DOCK) family of atypical guanine nucleotide exchange factors. Guanine nucleotide exchange factors interact with small GTPases and are components of intracellular signaling networks. The encoded protein is a group C DOCK protein and plays a role in actin cytoskeletal reorganization by activating the Rho GTPases Cdc42 and Rac1. Mutations i…	dedicator of cytokinesis 6	upregulated
CYP1A1	1543	2.515957418	5.40868045	6.062375876	7.38E-06	0.000452516	3.823506645	This gene, CYP1A1, encodes a member of the cytochrome P450 superfamily of enzymes. The cytochrome P450 proteins are monooxygenases which catalyze many reactions involved in drug metabolism and synthesis of cholesterol, steroids and other lipids. This protein localizes to the endoplasmic reticulum and its expression is induced by some polycyclic aromatic hydrocarbons (PAHs), some of which are foun…	cytochrome P450, family 1, subfamily A, polypeptide 1	upregulated
FKBP5	2289	-2.385680159	2.264427239	-6.181216039	5.73E-06	0.000365441	4.073055547	The protein encoded by this gene is a member of the immunophilin protein family, which play a role in immunoregulation and basic cellular processes involving protein folding and trafficking. This encoded protein is a cis-trans prolyl isomerase that binds to the immunosuppressants FK506 and rapamycin. It is thought to mediate calcineurin inhibition. It also interacts functionally with mature heter…	FK506 binding protein 5	downregulated
BIN1	274	2.291306322	3.209908099	4.375769647	0.000315125	0.006430129	0.12578375	This gene encodes several isoforms of a nucleocytoplasmic adaptor protein, one of which was initially identified as a MYC-interacting protein with features of a tumor suppressor. Isoforms that are expressed in the central nervous system may be involved in synaptic vesicle endocytosis and may interact with dynamin, synaptojanin, endophilin, and clathrin. Isoforms that are expressed in muscle and u…	bridging integrator 1	upregulated
OAS1	4938	2.287973692	7.399077123	6.183336906	5.70E-06	0.000365441	4.077492587	This gene encodes a member of the 2-5A synthetase family, essential proteins involved in the innate immune response to viral infection. The encoded protein is induced by interferons and uses adenosine triphosphate in 2'-specific nucleotidyl transfer reactions to synthesize 2',5'-oligoadenylates (2-5As). These molecules activate latent RNase L, which results in viral RNA degradation and the inhibi…	2'-5'-oligoadenylate synthetase 1, 40/46kDa	upregulated
BST2	684	2.286134461	6.560464777	4.617570746	0.000181274	0.004285881	0.668223836	Bone marrow stromal cells are involved in the growth and development of B-cells. The specific function of the protein encoded by the bone marrow stromal cell antigen 2 is undetermined; however, this protein may play a role in pre-B-cell growth and in rheumatoid arthritis. [provided by RefSeq, Jul 2008	bone marrow stromal cell antigen 2	upregulated
DDX60	55601	2.198852807	5.729923609	4.728882373	0.000140691	0.003552937	0.917256205		DEAD (Asp-Glu-Ala-Asp) box polypeptide 60	upregulated
TNP1	7141	-2.160306141	2.452845669	-4.117481383	0.000570277	0.009961559	-0.454362786	Transition protein-1 is a spermatid-specific product of the haploid genome which replaces histone and is itself replaced in the mature sperm by the protamines (see PRM1, MIM 182880; PRM2, MIM 182890) (Luerssen et al., 1990 [PubMed 2249851]).[supplied by OMIM, Mar 2008]	transition protein 1 (during histone to protamine replacement)	downregulated
FOXJ1	2302	-2.082705562	2.344572649	-4.300032074	0.000374916	0.007290611	-0.044344733	This gene encodes a member of the forkhead family of transcription factors. Similar genes in zebrafish and mouse have been shown to regulate the transcription of genes that control the production of motile cilia. The mouse ortholog also functions in the determination of left-right asymmetry. Polymorphisms in this gene are associated with systemic lupus erythematosus and allergic rhinitis.[provide…	forkhead box J1	downregulated
KLHL35	283212	-2.021746365	2.798751233	-4.752280489	0.000133406	0.003436761	0.969529312	The protein encoded by this gene is a member of the peptidyl-prolyl cis-trans isomerase (PPIase) family. PPIases catalyze the cis-trans isomerization of proline imidic peptide bonds in oligopeptides and accelerate the folding of proteins. This protein is part of the mitochondrial permeability transition pore in the inner mitochondrial membrane. Activation of this pore is thought to be involved in…	kelch-like family member 35	downregulated
PPIF	10105	-1.779150928	8.971563339	-8.156489151	1.13E-07	2.06E-05	7.934143922	The protein encoded by this gene is a member of the peptidyl-prolyl cis-trans isomerase (PPIase) family. PPIases catalyze the cis-trans isomerization of proline imidic peptide bonds in oligopeptides and accelerate the folding of proteins. This protein is part of the mitochondrial permeability transition pore in the inner mitochondrial membrane. Activation of this pore is thought to be involved in…	peptidylprolyl isomerase F	downregulated
ERN2	10595	1.706622055	6.69954817	5.635300116	1.86E-05	0.000822829	2.912356808		endoplasmic reticulum to nucleus signaling 2	upregulated
KLF8	11279	1.666953025	4.131015635	4.31344124	0.000363554	0.007144348	-0.014221114	This gene encodes a protein which is a member of the Sp/KLF family of transcription factors. Members of this family contain a C-terminal DNA-binding domain with three Kruppel-like zinc fingers. The encoded protein is thought to play an important role in the regulation of epithelial to mesenchymal transition, a process which occurs normally during development but also during metastasis. A pseudoge…	Kruppel-like factor 8	upregulated
RHEB	6009	-1.581572111	4.762633417	-4.884080941	9.90E-05	0.002810902	1.263413893	This gene is a member of the small GTPase superfamily and encodes a lipid-anchored, cell membrane protein with five repeats of the RAS-related GTP-binding region. This protein is vital in regulation of growth and cell cycle progression due to its role in the insulin/TOR/S6K signaling pathway. The protein has GTPase activity and shuttles between a GDP-bound form and a GTP-bound form, and farnesyla…	Ras homolog enriched in brain	downregulated
MVD	4597	-1.57913511	4.80321288	-4.383903524	0.000309303	0.006381598	0.144051551	The enzyme mevalonate pyrophosphate decarboxylase catalyzes the conversion of mevalonate pyrophosphate into isopentenyl pyrophosphate in one of the early steps in cholesterol biosynthesis. It decarboxylates and dehydrates its substrate while hydrolyzing ATP. [provided by RefSeq, Jul 2008]	mevalonate (diphospho) decarboxylase	downregulated
BTBD7	55727	1.522946968	5.130756672	5.135586127	5.62E-05	0.001812261	1.820987919		BTB (POZ) domain containing 7	upregulated
CCNG2	901	-1.514492359	7.032649851	-11.06586433	8.49E-10	7.29E-07	12.63766563	The eukaryotic cell cycle is governed by cyclin-dependent protein kinases (CDKs) whose activities are regulated by cyclins and CDK inhibitors. The 8 species of cyclins reported in mammals, cyclins A through H, share a conserved amino acid sequence of about 90 residues called the cyclin box. The amino acid sequence of cyclin G is well conserved among mammals. The nucleotide sequence of cyclin G1 a…	cyclin G2	downregulated
RPS11	6205	1.512952192	10.1249274	9.494158252	1.05E-08	4.51E-06	10.23457054	Ribosomes, the organelles that catalyze protein synthesis, consist of a small 40S subunit and a large 60S subunit. Together these subunits are composed of 4 RNA species and approximately 80 structurally distinct proteins. This gene encodes a member of the S17P family of ribosomal proteins that is a component of the 40S subunit. This gene is co-transcribed with the small nucleolar RNA gene U35B, w…	ribosomal protein S11	upregulated
TMED2	10959	-1.473565968	8.251931901	-6.524877118	2.79E-06	0.000211503	4.784255295		transmembrane emp24 domain trafficking protein 2	downregulated
SPTLC3	55304	1.472344202	4.101610013	4.764420715	0.000129778	0.003376659	0.99664028	The SPTLC3 gene encodes an isoform of the third subunit of serine palmitoyltransferase (SPT; EC 2.3.1.50), which catalyzes the rate-limiting step of the de novo synthesis of sphingolipids (Hornemann et al., 2006 [PubMed 17023427]). SPT contains 2 main subunits: the common SPTLC1 subunit (MIM 605712) and either SPTLC2 (MIM 605713) or its isoform SPTLC2L (SPTLC3), depending on the tissue in which b…	serine palmitoyltransferase, long chain base subunit 3	upregulated
TMEM230	29058	-1.472188605	7.926901191	-12.70113987	8.08E-11	1.50E-07	14.83547349		transmembrane protein 230	downregulated
CDK10	8558	-1.451374602	6.419797629	-6.83051349	1.49E-06	0.000139382	5.403219527	The protein encoded by this gene belongs to the CDK subfamily of the Ser/Thr protein kinase family. The CDK subfamily members are highly similar to the gene products of S. cerevisiae cdc28, and S. pombe cdc2, and are known to be essential for cell cycle progression. This kinase has been shown to play a role in cellular proliferation and its function is limited to cell cycle G2-M phase. Multiple t…	cyclin-dependent kinase 10	downregulated
FH	2271	-1.44537162	6.559206094	-8.449752357	6.56E-08	1.50E-05	8.459797945	The protein encoded by this gene is an enzymatic component of the tricarboxylic acid (TCA) cycle, or Krebs cycle, and catalyzes the formation of L-malate from fumarate. It exists in both a cytosolic form and an N-terminal extended form, differing only in the translation start site used. The N-terminal extended form is targeted to the mitochondrion, where the removal of the extension generates the…	fumarate hydratase	downregulated
CATSPERB	79820	1.388163258	5.157207586	4.787517071	0.00012315	0.003265085	1.048196114		catsper channel auxiliary subunit beta	upregulated
PRKAR1B	5575	1.348619671	5.06953824	4.274151938	0.000397865	0.007604395	-0.102485498	Cyclic AMP-dependent protein kinase A (PKA) is an essential enzyme in the signaling pathway of the second messenger cAMP. Through phosphorylation of target proteins, PKA controls many biochemical events in the cell including regulation of metabolism, ion transport, and gene transcription. The PKA holoenzyme is composed of 2 regulatory and 2 catalytic subunits and dissociates from the regulatory s…	protein kinase, cAMP-dependent, regulatory, type I, beta	upregulated
TCF25	22980	1.343788099	5.445486533	5.337267893	3.58E-05	0.001335375	2.264380662	TCF25 is a member of the basic helix-loop-helix (bHLH) family of transcription factors that are important in embryonic development (Steen and Lindholm, 2008 [PubMed 18068114]).[supplied by OMIM, Sep 2008]	transcription factor 25 (basic helix-loop-helix)	upregulated
KRT81	3887	1.325939365	9.447298969	10.52645132	1.95E-09	1.36E-06	11.84718695	The protein encoded by this gene is a member of the keratin gene family. As a type II hair keratin, it is a basic protein which heterodimerizes with type I keratins to form hair and nails. The type II hair keratins are clustered in a region of chromosome 12q13 and are grouped into two distinct subfamilies based on structure similarity. One subfamily, consisting of KRTHB1, KRTHB3, and KRTHB6, is h…	keratin 81, type II	upregulated
TCF12	6938	1.314361369	5.259061704	6.374318433	3.81E-06	0.000269388	4.474621777	The protein encoded by this gene is a member of the basic helix-loop-helix (bHLH) E-protein family that recognizes the consensus binding site (E-box) CANNTG. This encoded protein is expressed in many tissues, among them skeletal muscle, thymus, B- and T-cells, and may participate in regulating lineage-specific gene expression through the formation of heterodimers with other bHLH E-proteins. Sever…	transcription factor 12	upregulated
CTAGE5	4253	1.304986738	6.49917985	5.549160061	2.24E-05	0.000952284	2.726028557	The protein encoded by this gene is a tumor-associated antigen found in cutaneous T-cell lymphoma and several other cancers. Autoantibodies against the encoded protein have been found in some cancers. Several transcript variants encoding different isoforms have been found for this gene. [provided by RefSeq, Oct 2011]	CTAGE family, member 5	upregulated
SAFB	6294	-1.287744012	5.794425953	-5.481186677	2.61E-05	0.001057694	2.578435105	This gene encodes a DNA-binding protein which has high specificity for scaffold or matrix attachment region DNA elements (S/MAR DNA). This protein is thought to be involved in attaching the base of chromatin loops to the nuclear matrix but there is conflicting evidence as to whether this protein is a component of chromatin or a nuclear matrix protein. Scaffold attachment factors are a specific su…	scaffold attachment factor B	downregulated
RFPL3S	10737	1.257927481	4.147184836	4.954392495	8.44E-05	0.002466801	1.419751736		RFPL3 antisense	upregulated
CEACAM6	4680	1.250468639	10.75203621	12.70633321	8.02E-11	1.50E-07	14.84200956	This gene encodes a protein that belongs to the carcinoembryonic antigen (CEA) family whose members are glycosyl phosphatidyl inositol (GPI) anchored cell surface glycoproteins. Members of this family play a role in cell adhesion and are widely used as tumor markers in serum immunoassay determinations of carcinoma. This gene affects the sensitivity of tumor cells to adenovirus infection. The prot…	carcinoembryonic antigen-related cell adhesion molecule 6 (non-specific cross reacting antigen)	upregulated
PP14571	100130449	1.240383761	8.12978906	11.09587247	8.11E-10	7.29E-07	12.68063828		uncharacterized LOC100130449	upregulated
MFSD6	54842	-1.238640401	5.786716511	-5.801996036	1.29E-05	0.000619016	3.270573959		major facilitator superfamily domain containing 6	downregulated
LINC00597	81698	1.224880646	5.519813012	6.805958995	1.56E-06	0.000144109	5.353974774			upregulated
ISG15	9636	1.200242128	11.4625073	5.004218166	7.55E-05	0.002276278	1.53033277	he protein encoded by this gene is a ubiquitin-like protein that is conjugated to intracellular target proteins upon activation by interferon-alpha and interferon-beta. Several functions have been ascribed to the encoded protein, including chemotactic activity towards neutrophils, direction of ligated target proteins to intermediate filaments, cell-to-cell signaling, and antiviral activity during…	ISG15 ubiquitin-like modifier	upregulated
NPR1	4881	1.184272454	6.346396757	5.782127119	1.35E-05	0.000643514	3.228045292	Guanylyl cyclases, catalyzing the production of cGMP from GTP, are classified as soluble and membrane forms (Garbers and Lowe, 1994 [PubMed 7982997]). The membrane guanylyl cyclases, often termed guanylyl cyclases A through F, form a family of cell-surface receptors with a similar topographic structure: an extracellular ligand-binding domain, a single membrane-spanning domain, and an intracellula…	natriuretic peptide receptor 1	upregulated
AHNAK2	113146	-1.165770571	5.490626107	-5.325617824	3.68E-05	0.001358933	2.238869368		AHNAK nucleoprotein 2	downregulated
TAF9B	51616	-1.165760151	5.823954558	-4.882890586	9.92E-05	0.002810902	1.260764339	Initiation of transcription by RNA polymerase II requires the activities of more than 70 polypeptides. The protein that coordinates these activities is transcription factor IID (TFIID), which binds to the core promoter to position the polymerase properly, serves as the scaffold for assembly of the remainder of the transcription complex, and acts as a channel for regulatory signals. TFIID is compo…	TAF9B RNA polymerase II, TATA box binding protein (TBP)-associated factor, 31kDa	downregulated
PPP1CA	5499	-1.162157499	10.82348284	-14.56431007	7.32E-12	2.72E-08	17.019303	The protein encoded by this gene is one of the three catalytic subunits of protein phosphatase 1 (PP1). PP1 is a serine/threonine specific protein phosphatase known to be involved in the regulation of a variety of cellular processes, such as cell division, glycogen metabolism, muscle contractility, protein synthesis, and HIV-1 viral transcription. Increased PP1 activity has been observed in the e…	protein phosphatase 1, catalytic subunit, alpha isozyme	downregulated
MRPL57	78988	1.156956103	9.805346464	7.271502136	6.14E-07	6.78E-05	6.273036748	Mammalian mitochondrial ribosomal proteins are encoded by nuclear genes and help in protein synthesis within the mitochondrion. Mitochondrial ribosomes (mitoribosomes) consist of a small 28S subunit and a large 39S subunit. They have an estimated 75% protein to rRNA composition compared to prokaryotic ribosomes, where this ratio is reversed. Another difference between mammalian mitoribosomes and …	mitochondrial ribosomal protein L57	upregulated
SQLE	6713	-1.148955672	7.561599864	-7.015435333	1.02E-06	0.000101876	5.771344168	Squalene epoxidase catalyzes the first oxygenation step in sterol biosynthesis and is thought to be one of the rate-limiting enzymes in this pathway. [provided by RefSeq, Jul 2008]	squalene epoxidase	downregulated
AGGF1	55109	-1.148886482	6.692917361	-4.44818973	0.000266948	0.005697281	0.288395398	This gene encodes an angiogenic factor that promotes proliferation of endothelial cells. Mutations in this gene are associated with a susceptibility to Klippel-Trenaunay syndrome. Pseudogenes of this gene are found on chromosomes 3, 4, 10 and 16.[provided by RefSeq, Sep 2010]	angiogenic factor with G patch and FHA domains 1	downregulated
NACAP1	83955	1.132392006	11.80960522	4.158885714	0.000518496	0.009349685	-0.361399971		nascent-polypeptide-associated complex alpha polypeptide pseudogene 1	upregulated
IRF9	10379	1.129632752	8.80300069	5.740122258	1.48E-05	0.000687382	3.137983827		interferon regulatory factor 9	upregulated
NEK2	4751	-1.129133243	5.946893564	-4.813607208	0.000116074	0.00314373	1.106399064		NIMA-related kinase 2	downregulated
SH3BGRL	6451	-1.128038531	9.757071625	-12.32235735	1.36E-10	2.17E-07	14.35148773		SH3 domain binding glutamate-rich protein like	downregulated
TSPAN3	10099	-1.127193464	8.119783679	-8.070119334	1.32E-07	2.22E-05	7.776995018	The protein encoded by this gene is a member of the transmembrane 4 superfamily, also known as the tetraspanin family. Most of these members are cell-surface proteins that are characterized by the presence of four hydrophobic domains. The proteins mediate signal transduction events that play a role in the regulation of cell development, activation, growth and motility. The use of alternate polyad…	tetraspanin 3	downregulated
CCT2	10576	-1.123735602	10.16675729	-11.59794029	3.84E-10	4.76E-07	13.38445335	The protein encoded by this gene is a molecular chaperone that is a member of the chaperonin containing TCP1 complex (CCT), also known as the TCP1 ring complex (TRiC). This complex consists of two identical stacked rings, each containing eight different proteins. Unfolded polypeptides enter the central cavity of the complex and are folded in an ATP-dependent manner. The complex folds various prot…	chaperonin containing TCP1, subunit 2 (beta)	downregulated
SLC37A4	2542	-1.122905623	5.789589967	-4.288467905	0.000385001	0.007421869	-0.070323997	This gene regulates glucose-6-phosphate transport from the cytoplasm to the lumen of the endoplasmic reticulum, in order to maintain glucose homeostasis. It also plays a role in ATP-mediated calcium sequestration in the lumen of the endoplasmic reticulum. Mutations in this gene have been associated with various forms of glycogen storage disease. Alternative splicing in this gene results in multip…	solute carrier family 37 (glucose-6-phosphate transporter), member 4	downregulated
PRKCH	5583	-1.105440611	6.246734998	-6.2247486	5.22E-06	0.000341409	4.164012204	Protein kinase C (PKC) is a family of serine- and threonine-specific protein kinases that can be activated by calcium and the second messenger diacylglycerol. PKC family members phosphorylate a wide variety of protein targets and are known to be involved in diverse cellular signaling pathways. PKC family members also serve as major receptors for phorbol esters, a class of tumor promoters. Each me…	protein kinase C, eta	downregulated
APPBP2	10513	1.09822178	7.140502273	9.968389671	4.78E-09	2.67E-06	10.99220491	The protein encoded by this gene interacts with microtubules and is functionally associated with beta-amyloid precursor protein transport and/or processing. The beta-amyloid precursor protein is a cell surface protein with signal-transducing properties, and it is thought to play a role in the pathogenesis of Alzheimer's disease. The encoded protein may be involved in regulating cell death. This g…	amyloid beta precursor protein (cytoplasmic tail) binding protein 2	upregulated
HNRNPA3P1	10151	1.0967045	4.914614303	4.740645513	0.00013698	0.003490799	0.943539421	This locus shares sequence similarity with heterogeneous nuclear ribonuclear proteins and represents an apparent transcribed pseudogene of the HNRPA3 gene, which maps to chromosome 2. [provided by RefSeq, Jul 2008]	heterogeneous nuclear ribonucleoprotein A3 pseudogene 1	upregulated
GPATCH8	23131	1.094231807	6.706425372	4.750537205	0.000133936	0.003436761	0.965635659	The protein encoded by this gene contains an RNA-processing domain, a zinc finger domain, a lysine-rich region and a serine-rich region. A mutation in the serine-rich region of the protein is thought to be associated with hyperuricemia (PMID: 21594610). Alternative splicing results in multiple transcript variants encoding different isoforms. [provided by RefSeq, Feb 2015]	G patch domain containing 8	upregulated
BRIP1	83990	-1.085639964	9.090722379	-12.02915597	2.06E-10	2.88E-07	13.96678397	The protein encoded by this gene is a member of the RecQ DEAH helicase family and interacts with the BRCT repeats of breast cancer, type 1 (BRCA1). The bound complex is important in the normal double-strand break repair function of breast cancer, type 1 (BRCA1). This gene may be a target of germline cancer-inducing mutations. [provided by RefSeq, Jul 2008]	BRCA1 interacting protein C-terminal helicase 1	downregulated
NBEAL2	23218	-1.085431227	6.183265808	-4.77800236	0.000125838	0.003312746	1.026960833	The protein encoded by this gene contains a beige and Chediak-Higashi (BEACH) domain and multiple WD40 domains, and may play a role in megakaryocyte alpha-granule biogenesis. Mutations in this gene are a cause of gray platelet syndrome. [provided by RefSeq, Dec 2011]	neurobeachin-like 2	downregulated
OAS3	4940	1.082895566	7.831067466	4.243767202	0.000426618	0.008030199	-0.170745465	This gene encodes an enzyme included in the 2', 5' oligoadenylate synthase family. This enzyme is induced by interferons and catalyzes the 2', 5' oligomers of adenosine in order to bind and activate RNase L. This enzyme family plays a significant role in the inhibition of cellular protein synthesis and viral infection resistance. [provided by RefSeq, Jul 2008]	2'-5'-oligoadenylate synthetase 3, 100kDa	upregulated
HCK	3055	-1.079716822	5.892698663	-6.481605052	3.05E-06	0.000228307	4.69557871	The protein encoded by this gene is a member of the Src family of tyrosine kinases. This protein is primarily hemopoietic, particularly in cells of the myeloid and B-lymphoid lineages. It may help couple the Fc receptor to the activation of the respiratory burst. In addition, it may play a role in neutrophil migration and in the degranulation of neutrophils. Multiple isoforms with different subce…	HCK proto-oncogene, Src family tyrosine kinase	downregulated
TNFRSF11B	4982	1.076538234	8.605935224	11.48398545	4.54E-10	5.07E-07	13.22718535	The protein encoded by this gene is a member of the TNF-receptor superfamily. This protein is an osteoblast-secreted decoy receptor that functions as a negative regulator of bone resorption. This protein specifically binds to its ligand, osteoprotegerin ligand, both of which are key extracellular regulators of osteoclast development. Studies of the mouse counterpart also suggest that this protein…	tumor necrosis factor receptor superfamily, member 11b	upregulated
POGZ	23126	1.075344166	7.447789916	5.272345328	4.14E-05	0.001480816	2.12205056	The protein encoded by this gene appears to be a zinc finger protein containing a transposase domain at the C-terminus. This protein was found to interact with the transcription factor SP1 in a yeast two-hybrid system. Alternatively spliced transcript variants encoding distinct isoforms have been observed. [provided by RefSeq, Aug 2010]	pogo transposable element with ZNF domain	upregulated
NOTCH2	4853	-1.07226502	6.228056299	-6.017012329	8.13E-06	0.000467402	3.727775536	This gene encodes a member of the Notch family. Members of this Type 1 transmembrane protein family share structural characteristics including an extracellular domain consisting of multiple epidermal growth factor-like (EGF) repeats, and an intracellular domain consisting of multiple, different domain types. Notch family members play a role in a variety of developmental processes by controlling c…	notch 2	downregulated
PICALM	8301	-1.068157592	6.608645539	-6.036394188	7.80E-06	0.000463092	3.768708916		phosphatidylinositol binding clathrin assembly protein	downregulated
CCNE2	9134	-1.065692796	6.745332534	-5.130853276	5.68E-05	0.001826298	1.810540245	The protein encoded by this gene belongs to the highly conserved cyclin family, whose members are characterized by a dramatic periodicity in protein abundance through the cell cycle. Cyclins function as regulators of CDK kinases. Different cyclins exhibit distinct expression and degradation patterns which contribute to the temporal coordination of each mitotic event. This cyclin forms a complex w…	cyclin E2	downregulated
PSEN1	5663	-1.063879	7.062527116	-8.95105584	2.68E-08	7.57E-06	9.330334839	Alzheimer's disease (AD) patients with an inherited form of the disease carry mutations in the presenilin proteins (PSEN1; PSEN2) or in the amyloid precursor protein (APP). These disease-linked mutations result in increased production of the longer form of amyloid-beta (main component of amyloid deposits found in AD brains). Presenilins are postulated to regulate APP processing through their effe…	presenilin 1	downregulated
TRRAP	8295	-1.052698752	5.62889006	-4.899283263	9.56E-05	0.002750507	1.297243991	This gene encodes a large multidomain protein of the phosphoinositide 3-kinase-related kinases (PIKK) family. The encoded protein is a common component of many histone acetyltransferase (HAT) complexes and plays a role in transcription and DNA repair by recruiting HAT complexes to chromatin. Deregulation of this gene may play a role in several types of cancer including glioblastoma multiforme. Al…	transformation/transcription domain-associated protein	downregulated
MPDU1	9526	-1.034763938	8.647155125	-7.992877268	1.53E-07	2.34E-05	7.635548365	This gene encodes an endoplasmic reticulum membrane protein that is required for utilization of the mannose donor mannose-P-dolichol in the synthesis of lipid-linked oligosaccharides and glycosylphosphatidylinositols. Mutations in this gene result in congenital disorder of glycosylation type If. Alternative splicing results in multiple transcript variants. [provided by RefSeq, Dec 2008]	mannose-P-dolichol utilization defect 1	downregulated
TFF3	7033	-1.030298091	10.44754017	-8.346317977	7.93E-08	1.58E-05	8.275793354	Members of the trefoil family are characterized by having at least one copy of the trefoil motif, a 40-amino acid domain that contains three conserved disulfides. They are stable secretory proteins expressed in gastrointestinal mucosa. Their functions are not defined, but they may protect the mucosa from insults, stabilize the mucus layer and affect healing of the epithelium. This gene is express…	trefoil factor 3 (intestinal)	downregulated
STIP1	10963	-1.027420002	7.80045063	-6.513677085	2.85E-06	0.000215018	4.761327826	STIP1 is an adaptor protein that coordinates the functions of HSP70 (see HSPA1A; MIM 140550) and HSP90 (see HSP90AA1; MIM 140571) in protein folding. It is thought to assist in the transfer of proteins from HSP70 to HSP90 by binding both HSP90 and substrate-bound HSP70. STIP1 also stimulates the ATPase activity of HSP70 and inhibits the ATPase activity of HSP90, suggesting that it regulates both …	stress-induced phosphoprotein 1	downregulated
TAGLN2	8407	-1.027118188	9.442457125	-10.62846077	1.66E-09	1.24E-06	11.99933129	The protein encoded by this gene is similar to the protein transgelin, which is one of the earliest markers of differentiated smooth muscle. The specific function of this protein has not yet been determined, although it is thought to be a tumor suppressor. Multiple transcript variants encoding different isoforms have been found for this gene. [provided by RefSeq, Mar 2013]	transgelin 2	downregulated
MBTPS1	8720	-1.023678428	6.95290434	-8.481634666	6.19E-08	1.44E-05	8.51621005	This gene encodes a member of the subtilisin-like proprotein convertase family, which includes proteases that process protein and peptide precursors trafficking through regulated or constitutive branches of the secretory pathway. The encoded protein undergoes an initial autocatalytic processing event in the ER to generate a heterodimer which exits the ER and sorts to the cis/medial-Golgi where a …	membrane-bound transcription factor peptidase, site 1	downregulated
CCNL2	81669	-1.019221124	7.370835857	-8.752811962	3.80E-08	9.82E-06	8.99025735	The protein encoded by this gene belongs to the cyclin family. Through its interaction with several proteins, such as RNA polymerase II, splicing factors, and cyclin-dependent kinases, this protein functions as a regulator of the pre-mRNA splicing process, as well as in inducing apoptosis by modulating the expression of apoptotic and antiapoptotic proteins. Alternatively spliced transcript varian…	cyclin L2	downregulated
ZNF721	170960	1.015459047	11.27256419	6.074566037	7.19E-06	0.000445789	3.849187406		zinc finger protein 721	upregulated
CYB561	1534	-1.013288574	6.786542272	-7.739602006	2.47E-07	3.33E-05	7.165726796	The protein encoded by this gene is a member of the serine/threonine protein kinase family. This kinase mediates the signaling transduction induced by TGF beta and morphogenetic protein (BMP), and controls a variety of cell functions including transcription regulation and apoptosis. In response to IL-1, this protein forms a kinase complex including TRAF6, MAP3K7P1/TAB1 and MAP3K7P2/TAB2; this com…	cytochromes b561	downregulated
MAP3K7	6885	-1.009247736	6.868625689	-6.595866724	2.40E-06	0.000191709	4.929176996		mitogen-activated protein kinase kinase kinase 7	downregulated
RPL38	6169	1.007482061	11.69459097	10.4736742	2.12E-09	1.39E-06	11.76797644	Ribosomes, the organelles that catalyze protein synthesis, consist of a small 40S subunit and a large 60S subunit. Together these subunits are composed of 4 RNA species and approximately 80 structurally distinct proteins. This gene encodes a ribosomal protein that is a component of the 60S subunit. The protein belongs to the L38E family of ribosomal proteins. It is located in the cytoplasm. Alter…	ribosomal protein L38	upregulated
GOLM1	51280	1.002537501	7.396130217	9.769921474	6.63E-09	3.36E-06	10.67867896	The Golgi complex plays a key role in the sorting and modification of proteins exported from the endoplasmic reticulum. The protein encoded by this gene is a type II Golgi transmembrane protein. It processes proteins synthesized in the rough endoplasmic reticulum and assists in the transport of protein cargo through the Golgi apparatus. The expression of this gene has been observed to be upregula…	golgi membrane protein 1	upregulated
