# Supplementary material for: The Potential Mechanism of Bufadienolide-Like Chemicals on Breast Cancer via Bioinformatics Analysis
Source: Cancers (Basel). 2019 Jan 14;11(1):91. doi: 10.3390/cancers11010091 (PMC6357202; doi:10.3390/cancers11010091)
Supplement: Supplementary file 1 [file cancers-11-00091-s001.zip › Table S2. The different gene sets disturbed by bufadienolides-like chemicals.csv]

	logFC	AveExpr	t	P.Value	adj.P.Val	B	group
IIZUKA_LIVER_CANCER_PROGRESSION_L0_L1_DN	-0.885885531	-0.059851398	-6.411291593	1.75E-06	0.00024213	5.213204654	downregulated
EGUCHI_CELL_CYCLE_RB1_TARGETS	-0.811712766	-0.050649998	-8.166987916	3.72E-08	1.85E-05	8.904189679	downregulated
REACTOME_DNA_STRAND_ELONGATION	-0.7948186	-0.056950185	-8.303574794	2.80E-08	1.75E-05	9.172437598	downregulated
REACTOME_REGULATED_PROTEOLYSIS_OF_P75NTR	-0.765703752	-0.01761809	-6.36743494	1.94E-06	0.000253837	5.115510112	downregulated
REACTOME_LAGGING_STRAND_SYNTHESIS	-0.717552883	-0.04390399	-5.965099639	4.96E-06	0.000457125	4.208253357	downregulated
PUJANA_BREAST_CANCER_WITH_BRCA1_MUTATED_UP	-0.675441982	-0.046826833	-8.321714427	2.70E-08	1.75E-05	9.207854169	downregulated
KEGG_DNA_REPLICATION	-0.653864319	-0.029652871	-6.344299086	2.04E-06	0.000254404	5.063874501	downregulated
SONG_TARGETS_OF_IE86_CMV_PROTEIN	-0.632828438	-0.049188734	-9.083141179	5.86E-09	7.30E-06	10.65066772	downregulated
SINGH_NFE2L2_TARGETS	0.602434106	0.006940476	5.738492715	8.48E-06	0.000615813	3.689135006	upregulated
REACTOME_NRIF_SIGNALS_CELL_DEATH_FROM_THE_NUCLEUS	-0.58917672	0.001232233	-5.676015015	9.84E-06	0.00063285	3.545074492	downregulated
KANG_DOXORUBICIN_RESISTANCE_UP	-0.585607191	-0.04316287	-6.80024714	7.20E-07	0.000130966	6.06858649	downregulated
PUJANA_BRCA_CENTERED_NETWORK	-0.575727382	-0.032751125	-7.926937362	6.15E-08	2.55E-05	8.426024608	downregulated
REN_BOUND_BY_E2F	-0.57560353	-0.036610786	-6.743160189	8.20E-07	0.000130966	5.944315693	downregulated
CREIGHTON_AKT1_SIGNALING_VIA_MTOR_UP	-0.573860685	-0.045505533	-6.73149155	8.42E-07	0.000130966	5.918859692	downregulated
CAFFAREL_RESPONSE_TO_THC_24HR_5_DN	-0.533885934	-0.029318499	-5.815117972	7.07E-06	0.000567759	3.865278862	downregulated
SHIPP_DLBCL_VS_FOLLICULAR_LYMPHOMA_UP	-0.532053415	-0.014657526	-6.173441002	3.04E-06	0.000342274	4.680482662	downregulated
CHIANG_LIVER_CANCER_SUBCLASS_UNANNOTATED_DN	-0.528745556	-0.041841322	-9.936891087	1.15E-09	2.87E-06	12.16869173	downregulated
CROONQUIST_IL6_DEPRIVATION_DN	-0.508511503	-0.029033076	-6.993688296	4.66E-07	0.000116155	6.486324826	downregulated
WU_APOPTOSIS_BY_CDKN1A_VIA_TP53	-0.499523253	-0.019736191	-5.815906052	7.06E-06	0.000567759	3.867087325	downregulated
LEE_EARLY_T_LYMPHOCYTE_UP	-0.493014338	-0.010554464	-6.772538497	7.67E-07	0.000130966	6.008324235	downregulated
WHITEFORD_PEDIATRIC_CANCER_MARKERS	-0.48811563	-0.027982508	-6.83736245	6.62E-07	0.000130966	6.149141118	downregulated
VERNELL_RETINOBLASTOMA_PATHWAY_UP	-0.481506467	-0.041079489	-6.156650796	3.16E-06	0.000342274	4.642614456	downregulated
FRASOR_RESPONSE_TO_SERM_OR_FULVESTRANT_DN	-0.48017382	-0.027261219	-6.428951622	1.68E-06	0.00024213	5.252474434	downregulated
GRAHAM_NORMAL_QUIESCENT_VS_NORMAL_DIVIDING_DN	-0.478044269	-0.026614985	-6.07882533	3.79E-06	0.000393571	4.466651279	downregulated
PUJANA_XPRSS_INT_NETWORK	-0.478034091	-0.023242407	-7.485254291	1.58E-07	4.92E-05	7.523891608	downregulated
BIOCARTA_INTEGRIN_PATHWAY	-0.477240381	-0.015113897	-5.552697589	1.32E-05	0.000803158	3.259629376	downregulated
REACTOME_S_PHASE	-0.465108374	-0.030791655	-5.673131069	9.91E-06	0.00063285	3.538415444	downregulated
REACTOME_MITOTIC_PROMETAPHASE	-0.440580069	-0.02624427	-6.040386973	4.15E-06	0.000413511	4.379480561	downregulated
TANG_SENESCENCE_TP53_TARGETS_DN	-0.436764678	-0.023280663	-5.726977046	8.72E-06	0.000615813	3.66261144	downregulated
BOYAULT_LIVER_CANCER_SUBCLASS_G23_UP	-0.422156723	-0.026470248	-5.686761394	9.59E-06	0.00063285	3.569880812	downregulated
WALLACE_PROSTATE_CANCER_UP	-0.420892223	0.00504201	-5.797429621	7.37E-06	0.000573614	3.824671137	downregulated
REACTOME_G2_M_TRANSITION	-0.39713623	-0.013675306	-5.88275493	6.02E-06	0.000535467	4.020250781	downregulated
REACTOME_MITOTIC_M_M_G1_PHASES	-0.390133359	-0.021941893	-6.297842312	2.28E-06	0.000269832	4.959986758	downregulated
REACTOME_CELL_CYCLE_MITOTIC	-0.384006503	-0.023460916	-7.512075827	1.49E-07	4.92E-05	7.579495178	downregulated
KEGG_PYRIMIDINE_METABOLISM	-0.378551597	-0.00929753	-6.895141159	5.82E-07	0.000130966	6.274163469	downregulated
CHANG_IMMORTALIZED_BY_HPV31_DN	0.375664951	0.013297692	5.487882335	1.55E-05	0.000894847	3.109044454	upregulated
DACOSTA_UV_RESPONSE_VIA_ERCC3_UP	-0.374378787	-0.018217634	-7.00306217	4.57E-07	0.000116155	6.506434617	downregulated
LIN_SILENCED_BY_TUMOR_MICROENVIRONMENT	0.354118296	0.008755218	5.718113324	8.90E-06	0.000615813	3.642186949	upregulated
PUJANA_BRCA2_PCC_NETWORK	-0.321122295	-0.008914649	-5.43417925	1.76E-05	0.000995233	2.984002282	downregulated
LIU_SOX4_TARGETS_DN	-0.293489806	-0.011570213	-6.001493961	4.55E-06	0.000435695	4.291105818	downregulated
SMITH_TERT_TARGETS_DN	-0.290985056	-0.007101721	-5.720481031	8.85E-06	0.000615813	3.647643575	downregulated
BLUM_RESPONSE_TO_SALIRASIB_DN	-0.280813473	-0.018869866	-5.497368804	1.51E-05	0.000894847	3.131107277	downregulated
WONG_EMBRYONIC_STEM_CELL_CORE	-0.275934772	-0.017694296	-5.640729923	1.07E-05	0.000666708	3.463545795	downregulated
LINDGREN_BLADDER_CANCER_CLUSTER_1_DN	-0.272237839	-0.009477792	-5.843526425	6.61E-06	0.000567355	3.930428414	downregulated
